# Supplementary material for: Poly(ADP-ribose) polymerase 1 accelerates vascular calcification by upregulating Runx2
Source: Nat Commun. 2019 Mar 13;10:1203. doi: 10.1038/s41467-019-09174-1 (PMC6416341; doi:10.1038/s41467-019-09174-1)
Supplement: Supplementary file 4 — Source Data [file 41467_2019_9174_MOESM4_ESM.xlsx]

## Sheet: Fig4a
		Figure 4a		control					Pi					Pi+Scr shRNA					Pi+PAPR1 shRNA
			MSX2	1.09	0.91	0.88	1	1.12	2.17	2.01	2.09	1.87	2.32	2.08	1.88	1.8	1.98	2.17	2.1	1.91	2.68	2.22	1.11
			DLX5	1.08	0.92	0.88	1	1.12	1.45	1.25	1.48	1.27	1.32	1.35	1.17	1.35	1.17	1.26	1.32	1.14	1.32	1.42	0.94
			OSTERIX	1.1	0.91	0.89	1	1.11	3.06	2.76	2.98	3.23	2.53	3.02	2.77	2.87	3.12	2.69	3.05	2.68	2.76	2.98	2.85
			SOX9	1.15	0.85	0.9	1.1	1	0.82	0.57	0.77	0.54	0.77	0.79	0.57	0.65	0.81	0.58	0.78	0.58	0.72	0.53	0.78
			RUNX2	1.2	0.8	0.87	1.13	1	4.17	3.79	3.66	4.22	4.06	3.98	3.74	3.34	3.87	4.38	1.61	1.45	1.66	1.32	1.62

## Sheet: Fig4e
		Figure 4e		Control					CRF					CRF+Ad-Null+Scr shRNA					CRF+Ad-PARP1+Scr shRNA					CRF+Ad-Null+Runx2 shRNA					CRF+Ad-PARP1+Runx2 shRNA
			OPN	1.24	0.76	0.87	1.13	1	3.18	2.53	3.08	2.42	3.05	3.16	2.62	2.87	2.91	3.16	4.38	3.42	3.76	3.99	3.95	1.67	0.91	0.98	1.32	1.57	1.87	0.91	0.98	1.76	1.43
			COllA1	1.19	0.82	1	1.13	0.87	3.46	3.06	3.12	3.44	3.22	3.68	3.1	3.24	3.42	3.76	4.54	3.96	4.24	4.33	4.18	2.17	0.99	1.23	1.87	1.65	2.1	1.3	1.77	1.53	1.79
			OC	1.22	0.79	0.89	1.11	1	3.03	2.33	2.54	3.12	2.38	3.13	2.43	2.53	3.12	2.68	4.37	3.6	3.87	4.12	3.96	1.63	0.87	1.22	1.53	1	1.85	0.92	0.98	1.76	1.42
			Runx2	1.19	0.81	0.9	1.1	1	3.63	2.74	2.87	2.99	3.69	3.7	2.8	2.98	3.69	3.11	5.38	4.22	4.53	5.09	4.77	2.06	1.1	1.53	1.59	1.65	2.06	1.19	1.3	2.01	1.56

## Sheet: Fig5d
				Figure 5d		control					Pi					Pi+PJ34
					miR-23a	1.21	0.79	0.97	1	1.03	0.95	0.57	0.78	0.92	0.58	0.82	0.19	0.98	0.34	0.18
					miR-30c	1.12	0.88	0.98	1.1	0.92	0.53	0.12	0.44	0.65	0.46	0.31	0.19	0.17	0.3	0.28
					miR-137	1.11	0.89	0.96	1.11	0.94	3.22	2.22	2.12	3.07	2.96	3.06	2.97	2.99	3.33	3.78
					miR-204	1.1	0.9	0.93	1.03	1.04	0.34	0.16	0.18	0.29	0.28	1.07	0.69	0.98	1.03	0.63
					miR-205	1.12	0.88	0.98	1.11	0.91	0.76	0.43	0.66	0.71	0.41	0.53	0.38	0.44	0.51	0.42
					miR-217	1.08	0.92	1.06	0.95	0.99	2.33	1.48	1.39	2.09	2.23	1.79	1.33	1.48	1.77	1.43
					miR-218	1.08	0.92	0.98	1.03	0.99	0.74	0.36	0.44	0.71	0.5	0.57	0.2	0.34	0.51	0.3
					miR-221	1.09	0.91	0.99	1.09	0.92	0.07	0.02	0.04	0.03	0.06	0.09	0.05	0.06	0.08	0.07
					miR-338	1.21	0.79	0.98	1.18	0.84	0.18	0.01	0.05	0.14	0.09	0.07	0.01	0.06	0.06	0.01
					miR-445	1.11	0.89	0.98	1.09	0.93	3.89	3.02	3.24	3.77	3.35	3.8	2.57	2.67	3.55	3.34

## Sheet: Fig5i
		Figure 5i		Control					Pi					Pi+Ad-Null					Pi+Ad-PARP1					Pi+Ad-PARP1+control agomiR					Pi+Ad-PARP1+agomiR-204
			OPN	1.18	0.82	0.9	1.1	1	2.79	2.21	2.5	2.5	2.5	3.03	2.47	2.7	2.9	2.66	4.18	3.71	3.9	4.1	3.84	4.38	3.4	4.2	4	3.47	2.41	1.32	1.7	2.1	1.8
			COllA1	1.19	0.81	0.9	1.1	1	3.78	3.22	3.3	3.6	3.6	3.85	3.55	3.6	3.8	3.69	5.69	4.92	5	5.3	5.61	5.57	4.39	5.1	4.8	5.35	3.01	2.52	2.7	2.9	2.7
			OC	1.15	0.85	0.9	1	1.1	2.6	2.2	2.5	2.3	2.4	2.97	2.39	2.7	2.9	2.44	4.11	3.67	3.9	4	3.77	4.33	3.57	4.2	3.9	3.76	2.29	1.64	1.9	2.1	1.9
			Runx2	1.18	0.82	1	0.8	1.2	2.49	1.71	1.8	2.4	2.1	2.4	1.88	1.9	2.4	2.13	3.61	2.81	3.3	3.6	2.72	3.86	3.12	3.5	3.7	3.27	2.1	1.23	1.4	2	1.6

## Sheet: Fig6c
		Figure 6c		control					Pi					Pi+Ad-Null+Scr shRNA					Pi+Ad-PARP1+Scr shRNA					Pi+Ad-Null+STAT3 shRNA					Pi+Ad-PARP1+STAT3 shRNA
			pSTAT3/STAT3	1.29	0.72	1.12	0.88	1	3.24	2.54	2.7	3.1	2.87	3.18	2.4	2.9	3	2.47	6.07	4.49	5.3	5.7	4.84	0.25	0.04	0.1	0.2	0.18	0.29	0.01	0.14	0.12	0.13
			Runx2	1.19	0.81	1.08	0.92	1	3.6	2.9	3.5	3.4	2.86	3.87	3.11	3.7	3.7	3.07	5.46	4.5	4.9	5.3	4.74	2.35	1.05	1.6	2.2	2.34	2.48	1.12	1.7	1.35	1.35

## Sheet: Fig6i
			Figure 6i		Control					Pi					Pi+Ad-Null					Pi+Ad-PARP1					Pi+Ad-PARP1+IgG					Pi+Ad-PARP1+anti-IL-6
				pJAK2/JAK2	1.19	0.81	1	1	1	2.5	1.79	2	2.2	2.24	3.03	2.47	2.8	2.9	2.56	4.24	3.54	3.7	4.1	3.87	4.29	3.71	3.9	4	4.09	2.28	1.32	1.7	1.9	1.79
				pSTAT3/STAT3	1.25	1	1.1	1	0.9	3.38	2.41	2.7	2.9	3.08	3.13	2.83	3	3.1	2.84	5.69	4.92	5.2	5.5	5.21	5.57	4.39	4.7	5.1	5.15	2.93	2.23	2.4	2.6	2.74
				Runx2	1.13	1	1	0.98	1	2.76	2.2	2.5	2.6	2.34	2.88	2.28	2.5	2.7	2.54	4.37	3.41	4.1	3.7	3.87	4.36	3.54	4.1	3.9	3.86	2.38	1.93	1.9	2.2	2.35
				OC	1.27	0.73	1.02	1	0.98	4.47	3.49	3.7	4.2	4.04	3.41	2.9	3.1	3.4	2.97	5.44	4.27	4.7	5	4.86	5.07	4.09	4.7	4.4	4.65	2.63	1.87	1.9	2.5	2.35

## Sheet: Supplementary Fig 5b
			S5b		control					Pi					Pi+3AB					Pi+PJ34
				OPN	1.12	0.89	1	1.05	0.95	4.06	3.5	3.68	3.92	3.75	1.66	1.3	1.55	1.39	1.5	1.67	1.49	1.55	1.62	1.57
				COllA1	1.09	0.92	0.96	1.04	1	3.28	2.72	2.85	3.12	3.02	1.31	0.83	0.96	1.22	1.03	1.36	1	1.22	1.32	1.01
				SMA	1.1	0.9	0.95	1	1.05	0.36	0.18	0.27	0.19	0.35	1.06	0.9	0.98	1.02	0.94	1.04	0.86	0.93	0.99	0.92
				SM22	1.13	0.88	1.12	1	0.88	0.43	0.25	0.29	0.36	0.38	1.08	0.72	0.88	0.92	0.89	1.11	0.74	0.82	1.08	0.88

## Sheet: Supplementary Fig 5d
			S5d		control					Pi					Pi+Scr shRNA					Pi+PARP1 shRNA
				OPN	1.09	0.91	0.95	1.05	1	3.89	3.31	3.55	3.78	3.46	3.81	3.16	3.5	3.42	3.52	1.78	1.22	1.45	1.69	1.35
				COllA1	1.09	0.92	0.95	1.05	1	3.4	3.1	3.26	3.4	3.09	3.48	2.9	3.08	3.44	3.05	1.28	0.9	0.98	1.15	1.14
				SMA	1.1	0.9	0.87	1	1.13	0.34	0.16	0.18	0.29	0.28	0.44	0.13	0.25	0.39	0.21	1.18	0.62	0.89	0.82	0.98
				SM22	1.11	0.91	0.92	1.08	1	0.54	0.05	0.18	0.32	0.39	0.38	0	0.25	0.11	0.21	1.1	0.5	0.59	0.88	0.92

## Sheet: Supplementary Fig 6b
			S6b		Ad-Null+Scr shRNA					Ad-PARP1-WT+Scr shRNA					Ad-PARP1-L713F+Scr shRNA					Ad-Null+Runx2 shRNA					Ad-PARP1-WT+Runx2 shRNA					Ad-PARP1-L713F+Runx2 shRNA
				OPN	1.39	0.61	0.78	1.22	1	1.3	0.71	0.8	1.2	1.02	1.78	1.7	1.49	1.65	1.63	0.24	0.01	0.11	0.12	0.15	0.28	0.03	0.11	0.18	0.18	0.34	0.04	0.22	0.31	0.04
				COllA1	1.29	0.71	1	1.13	0.87	1.28	0.77	1.12	0.92	1.04	2.05	1.55	1.68	1.88	1.83	0.37	0.06	0.12	0.33	0.19	0.32	0.07	0.11	0.28	0.2	0.21	0.01	0.08	0.19	0.07
				OC	1.25	0.75	1	1.11	0.89	1.3	0.67	0.88	1.16	0.91	2.24	1.73	1.82	2.15	1.98	0.32	0.07	0.31	0.12	0.16	0.29	0.07	0.26	0.19	0.09	0.28	0.03	0.21	0.22	0.04
				Runx2	1.2	0.8	0.93	1	1.07	1.31	0.74	0.95	1.22	0.91	2.12	1.59	1.66	2.09	1.8	0.3	0.07	0.15	0.24	0.16	0.21	0.01	0.2	0.09	0.04	0.34	0.02	0.25	0.16	0.13

## Sheet: Supplementary Fig 7a
				s7a		Control					Pi					Pi+Scr shRNA+Ad-Null					Pi+PARP1 shRNA+Ad-Null					Pi+Scr shRNA+Ad-Runx2					Pi+PARP1 shRNA+Ad-Runx2
					OPN	1.24	0.76	0.88	1.12	1	3.45	2.85	2.9	3.3	3.25	3.32	2.73	2.8	2.9	3.38	1.68	1.1	1.28	1.4	1.48	5.84	4.67	5.6	5.2	4.96	5.82	4.83	4.89	5.5	5.59
					COllA1	1.19	0.82	0.85	1.15	1	3.2	2.58	2.8	3.1	2.77	3.43	2.53	3.2	3.3	2.44	1.53	0.96	1.5	1.2	1.04	4.69	3.89	3.9	4.2	4.77	4.75	4.15	4.5	4.6	4.26
					OC	1.22	0.79	0.81	1	1.19	3.1	2.47	2.7	2.9	2.75	2.88	2.28	2.7	2.7	2.35	1.48	0.71	1.3	0.9	1.09	4.38	3.41	4	3.9	3.79	4.47	3.54	3.9	4.36	3.76
					Runx2	1.19	0.81	0.9	1	1.1	3.57	2.79	3.2	3.4	2.95	3.31	2.66	2.9	3.1	2.94	5.38	4.22	4.8	5.1	4.49	7.37	6.41	6.8	7.1	6.77	7.58	6.38	6.8	7.3	6.85
